# Supplementary material for: Comparative Transcriptomic Analysis of Detoxification Enzyme Gene Families in Parent and Offspring Riptortus pedestris After Sublethal Thiamethoxam Treatment
Source: Insects. 2026 Jun 19;17(6):648. doi: 10.3390/insects17060648 (PMC13301825; doi:10.3390/insects17060648)
Supplement: Supplementary file 1 [file insects-17-00648-s001.zip]

Archive with 1 entries (1 files):
- insects-4345997-supplementary.pdf
